# Supplementary material for: Multiplex target capture with double-stranded DNA probes
Source: Genome Med. 2013 May 29;5(5):50. doi: 10.1186/gm454 (PMC3706973; doi:10.1186/gm454)
Supplement: Additional file 2 — Table giving the performance of different LPP captures and sequencing. [file gm454-S2.XLS]

## Sheet: Additional File 2
Supplementary Table 1: Performance of LPP-based capture and sequencing. We performed seven different capture experiments using single-stranded (#1 and #3) and double-stranded (#2, #4-7) LPPs, respectively. Each of the experiments contained a reference sample NA18507 that was used to evaluate capture performance. Following reciprocal paired-end library amplification, the seven capture experiments …
SD1: standard deviation based on experiments #5 and #6
Test1: two-sample t-test comparing experiments #3 and #4 using the measurements to approximate means and SD1 to approximate the standard deviation. The sample size is 2 for each experiment.
p-value1: p-value calculated using t statistic from Test1 with df=2 (df; degrees of freedom corresponding to sample size).
SD2: standard deviation based on experiments #2, #4, #5, #6 and #7.
Test2: two-sample t-test comparing experiments #3 and #4 using the measurements to approximate means and SD2 to approximate the standard deviation. The sample size is 5 for each experiment.
p-value2: p-value calculated using t statistic from Test2 with df=8.
								SD1	Test1	p-value1	SD2	Test2	p-value2
Capture experiment	#1	#2	#3	#4	#5	#6	#7
LPP probe type	single-stranded (ssLPP)	double-stranded (cLPP)	single-stranded (ssLPP)	double-stranded (cLPP)	double-stranded (cLPP)	double-stranded (cLPP)	double-stranded (cLPP)
MiSeq run (no. of samples per run)	#A (2)	#A (2)	#B (7)	#B (7)	#C (4)	#C (4)	#B (7)
MiSeq read length (bp), read1/read2	175/150	175/150	250/250	250/250	175/150	175/150	250/250
polymerase for MiSeq library	Kapa/betaine	Kapa/betaine	Kapa/betaine	Kapa/betaine	Kapa ready mix	phusion/betaine	phusion/betaine
Cluster density (K/mm2)	1015	1015	1201	1201	641	641	1201
Total PF Raw Reads	7719356	7439444	6233478	6145784	2296710	2506220	10242226
% map to captured targets	0.958473	0.969732	0.963643	0.974122	0.978134	0.98006	0.980729	0.0014	-7.1	0.01	0.0045	-4.4	0.001
% align to Hg19 by BWA	0.943584	0.955512	0.924042	0.939729	0.962327	0.966145	0.945747
% align in target region by BWA	0.893692	0.897711	0.890697	0.896687	0.911847	0.915509	0.917591
Mean amplicon coverage	1225	1186	968	963	372	407	1643
20x amplicon coverage (X of mean coverage)	96.17% (0.016x mean)	96.67% (0.017x mean)	95.85% (0.021x mean)	96.08% (0.021x mean)	96.83% (0.054x mean)	96.44% (0.049x mean)	98.65% (0.012x mean)	0.0028	-0.82	>0.05	0.01	-0.36	>0.05
% amplicon >0.05x mean	0.931305	0.942161	0.932194	0.940381	0.9685	0.964406	0.96583
% amplicon >0.1x mean	0.886457	0.904965	0.888058	0.905499	0.944296	0.938957	0.940559
% amplicon >0.2x mean	0.803346	0.828795	0.806549	0.826482	0.873999	0.868304	0.872753
% amplicon >0.5x mean	0.571454	0.594412	0.57181	0.596547	0.642641	0.629827	0.642107
% amplicon >1x mean	0.337071	0.349884	0.337605	0.348994	0.366791	0.369639	0.368927
Mean base coverage	844	823	876	870	258	284	1464
20x base coverage (X of mean coverage)	93.90% (0.024x mean)	94.63% (0.024x mean)	93.65% (0.023x mean)	94.35% (0.023x mean)	94.16% (0.078x mean)	94.41% (0.07x mean)	97.82% (0.014x mean)	0.0018	-3.89	0.03	0.015	-0.74	>0.05
% base >0.05x mean	0.914705	0.92571	0.91055	0.921282	0.960047	0.954689	0.953418
% base >0.1x mean	0.868534	0.882679	0.864933	0.883094	0.930037	0.920626	0.923719
% base >0.2x mean	0.775316	0.791291	0.78008	0.79865	0.854968	0.840577	0.851538
% base >0.5x mean	0.554379	0.566308	0.561691	0.579582	0.611873	0.606711	0.625542
% base >1x mean	0.333478	0.336399	0.338962	0.344686	0.353425	0.35219	0.363056
Concordance at >10x coverage	0.984	0.9891	0.9873	0.9909	0.9921	0.9927	0.9941
Known SNPs compared (total 1732 known SNPs)	1628	1647	1655	1665	1653	1655	1702
Concordance at >20x coverage	0.9857	0.9895	0.988	0.9914	0.992	0.9926	0.9941
Known SNPs compared (total 1732 known SNPs)	1606	1624	1625	1644	1629	1628	1696
Concordance Het at >10x coverage	0.9336	0.9618	0.9466	0.9695	0.9809	0.9886	0.9926	0.0057	-4.04	0.03	0.0129	-2.8	0.01
Known SNPs compared	256	262	262	262	262	264	272
Concordance Hom at >10x coverage	0.9934	0.9942	0.995	0.995	0.9942	0.9935	0.9944	0	0	>0.05	0.00045	0	>0.05
Known SNPs compared	1372	1385	1393	1403	1391	1391	1430
Concordance Het at >20x coverage	0.9438	0.9646	0.9528	0.973	0.9808	0.9885	0.9926	0.0057	-3.51	0.04	0.0115	-2.75	0.01
Known SNPs compared	249	254	254	259	260	260	271
Concordance Hom at >20x coverage	0.9934	0.9942	0.9949	0.9949	0.9942	0.9934	0.9944	0.0007	0	>0.05	0.0007	0	>0.05
Known SNPs compared	1357	1370	1371	1385	1369	1368	1425
