# Supplementary material for: Multiplex target capture with double-stranded DNA probes
Source: Genome Med. 2013 May 29;5(5):50. doi: 10.1186/gm454 (PMC3706973; doi:10.1186/gm454)
Supplement: Additional file 3 — Coverage of read 1 and 2 derived from rPE library amplification. [file gm454-S3.XLS]

## Sheet: Additional File 3
Supplementary Table 2: Coverage of read 1 and 2 derived from rPE library amplification. rPE sequencing allows both forward and reverse sequencing of both sense and antisense strand of a DNA template in a single PE sequencing run. The four unique sequence reads per template are accurately traceable during sequence alignment and can be used separately or in combination for analysis. For two capture…
	capture #4	capture #4	capture #4	capture #4	capture #4	capture #4			capture #3	capture #3	capture #3	capture #3	capture #3	capture #3
All-Amplicons (5619)	>=1x	>=10X	>=20X	>=.05XMean	>=.1XMean	mean	number of bases	All-Amplicons (5619)	>=1x	>=10X	>=20X	>=.05XMean	>=.1XMean	mean	number of bases
PCR-A-R1	88.3884	81.4881	75.0459	84.3247	80.1006	112.397	1281085	PCR-A-R1	88.7934	84.4285	80.4668	84.4285	80.4668	194.002	1281085
PCR-A-R2	87.618	79.6981	72.5814	82.827	78.8729	103.041	1281085	PCR-A-R2	87.9666	82.7951	78.5294	83.309	79.2626	177.212	1281085
PCR-B-R1	90.3082	87.9867	85.8848	86.5211	83.1607	333.234	1281085	PCR-B-R1	89.5095	85.7691	82.9081	84.4615	81.035	260.364	1281085
PCR-B-R2	89.8473	87.1057	84.712	85.5953	82.3801	304.597	1281085	PCR-B-R2	88.9351	84.7839	81.478	84.0669	80.5404	228.165	1281085
PCR-A-R1R2	94.6088	89.4048	84.9305	88.931	83.984	215.403	1281085	PCR-A-R1R2	94.8356	91.1533	88.5097	88.6507	84.1616	371.219	1281085
PCR-B-R1R2	96.6784	94.488	92.9992	91.3651	87.1679	637.829	1281085	PCR-B-R1R2	95.8107	92.6269	90.3888	89.4962	85.1895	488.543	1281085
PCR-AB-R1	96.9527	93.9313	91.8248	91.2722	87.1574	445.631	1281085	PCR-AB-R1	96.806	93.6185	91.2094	90.6567	85.9651	454.366	1281085
PCR-AB-R2	96.6328	93.4829	91.1005	90.9246	86.7904	407.638	1281085	PCR-AB-R2	96.3868	92.9584	90.4678	90.2146	85.839	405.377	1281085
PCR-AB-R1R2	97.6009	95.513	94.3176	92.1015	88.1344	853.27	1281085	PCR-AB-R1R2	97.3972	95.0664	93.5227	90.8538	86.3394	859.743	1281085
<200bps (1870)								<200bps (1870)
PCR-A-R1	96.4978	91.0779	85.553	92.5514	88.9209	131.093	313456	PCR-A-R1	97.1317	93.6935	89.9342	93.2992	89.5628	201.165	313456
PCR-A-R2	96.5137	90.7158	84.7985	92.1645	88.9264	127.79	313456	PCR-A-R2	97.1052	93.1301	89.3031	93.1301	89.3031	195.475	313456
PCR-B-R1	98.0284	97.1958	95.4185	95.7136	92.4442	375.368	313456	PCR-B-R1	97.6667	94.8844	92.337	93.9251	90.1233	271.974	313456
PCR-B-R2	97.6989	96.6397	94.5795	94.8742	91.7733	361.622	313456	PCR-B-R2	97.3626	94.4353	91.4754	93.7436	89.8812	258.514	313456
PCR-A-R1R2	96.7932	93.6833	91.0747	92.792	89.3491	258.861	313456	PCR-A-R1R2	97.3598	95.8208	93.7956	93.7956	89.9134	396.652	313456
PCR-B-R1R2	98.0741	97.6482	97.2392	95.6884	92.5645	736.958	313456	PCR-B-R1R2	97.7257	96.2821	95.0609	94.0942	90.1565	530.491	313456
PCR-AB-R1	98.6416	97.6545	96.6837	95.8099	92.389	506.462	313456	PCR-AB-R1	98.6984	97.4918	96.1143	95.5289	91.0562	473.139	313456
PCR-AB-R2	98.5819	97.5113	96.4592	95.8444	92.1696	489.411	313456	PCR-AB-R2	98.7019	97.3661	95.845	95.369	91.0976	453.988	313456
PCR-AB-R1R2	98.678	98.0801	97.607	95.9701	92.2455	995.874	313456	PCR-AB-R1R2	98.7434	98.15	97.4494	95.4565	91.133	927.128	313456
200-249bps (1963)								200-249bps (1963)
PCR-A-R1	95.68	89.45	83.4044	91.4773	86.9434	135.372	435603	PCR-A-R1	96.458	92.6201	89.5699	92.1727	88.1966	230.569	435603
PCR-A-R2	95.1885	88.2818	81.5036	90.3104	86.5506	125.271	435603	PCR-A-R2	95.6729	91.8017	88.2414	91.4558	87.2205	214.862	435603
PCR-B-R1	97.7059	96.3368	94.7572	94.6089	91.1082	403.153	435603	PCR-B-R1	97.0558	94.579	92.4082	92.8504	89.1644	305.749	435603
PCR-B-R2	97.4787	95.9084	94.0205	94.2204	90.6174	372.739	435603	PCR-B-R2	96.7232	93.9461	91.2707	92.7002	88.8079	271.442	435603
PCR-A-R1R2	96.1566	92.7941	89.4819	91.475	86.9615	260.637	435603	PCR-A-R1R2	96.643	94.5687	92.998	92.4411	88.4884	445.441	435603
PCR-B-R1R2	98.0491	97.5124	96.8021	95.2337	91.6814	775.931	435603	PCR-B-R1R2	97.4879	96.4582	94.9082	93.7455	89.5653	577.214	435603
PCR-AB-R1	98.3437	97.3285	96.3359	95.399	91.6986	538.525	435603	PCR-AB-R1	98.4472	97.2801	96.0443	95.0228	90.6454	536.317	435603
PCR-AB-R2	98.4183	97.3485	95.9307	95.2466	91.6348	498.01	435603	PCR-AB-R2	98.1238	97.118	95.7126	94.8859	91.0639	486.305	435603
PCR-AB-R1R2	98.4504	98.034	97.4426	95.5657	91.891	1036.54	435603	PCR-AB-R1R2	98.4904	97.9206	97.2636	95.0007	90.9395	1022.62	435603
250-349bps (1489)								250-349bps (1489)
PCR-A-R1	84.5052	77.5314	69.8834	81.6662	77.5314	94.6811	416319	PCR-A-R1	84.7336	80.8025	76.1591	80.8025	76.683	189.478	416319
PCR-A-R2	83.3565	74.3978	65.924	79.4182	75.2502	81.2365	416319	PCR-A-R2	83.7024	78.21	73.1052	78.6596	74.491	161.994	416319
PCR-B-R1	86.6898	84.3553	82.0164	82.9405	80.2731	297.28	416319	PCR-B-R1	85.5567	81.9955	78.8722	81.1133	77.352	257.418	416319
PCR-B-R2	86.2226	83.0933	80.5224	82.1834	79.1593	255.059	416319	PCR-B-R2	85.0137	80.6833	76.9972	80.2767	76.6266	208.333	416319
PCR-A-R1R2	94.8328	90.2798	84.4718	90.6658	85.5582	175.863	416319	PCR-A-R1R2	94.9371	91.6912	89.0288	89.5695	84.0082	351.465	416319
PCR-B-R1R2	97.3379	96.0184	94.1857	92.8334	88.8979	552.325	416319	PCR-B-R1R2	96.2327	93.6885	91.524	90.7568	86.146	465.761	416319
PCR-AB-R1	97.3895	95.023	92.2177	92.2177	87.8382	391.962	416319	PCR-AB-R1	97.2437	94.5057	91.861	91.268	86.3475	446.896	416319
PCR-AB-R2	97.1714	94.3301	91.4229	92.2041	87.8562	336.295	416319	PCR-AB-R2	97.1193	93.8759	90.9127	91.2617	86.0427	370.327	416319
PCR-AB-R1R2	97.9962	96.9908	95.6029	93.5312	89.6875	728.257	416319	PCR-AB-R1R2	98.027	96.2265	94.8254	91.966	86.8995	817.223	416319
>=350bps (297)								>=350bps (297)
PCR-A-R1	52.9415	39.7711	33.6894	50.0229	46.2971	38.9929	115707	PCR-A-R1	51.9571	41.5368	36.0479	47.5071	43.6067	53.2141	115707
PCR-A-R2	50.3513	36.6063	29.8487	47.5563	43.2809	30.7619	115707	PCR-A-R2	49.5407	37.3867	32.2971	44.9463	42.1565	40.7539	115707
PCR-B-R1	54.5628	44.6697	40.574	48.367	45.1926	85.235	115707	PCR-B-R1	53.2241	41.4858	36.1205	47.6998	44.1045	68.6475	115707
PCR-B-R2	52.8888	42.5748	38.0115	47.52	43.5315	71.8208	115707	PCR-B-R2	50.8941	38.8991	33.6496	46.6005	42.1669	54.3805	115707
PCR-A-R1R2	82.0581	61.9055	52.8015	71.8556	65.0834	69.6426	115707	PCR-A-R1R2	80.8283	63.7152	55.4245	69.1384	63.7152	93.9735	115707
PCR-B-R1R2	85.3648	69.0339	62.927	70.2715	65.1188	157.02	115707	PCR-B-R1R2	82.7902	64.481	56.6327	68.2595	61.3653	123.06	115707
PCR-AB-R1	85.5696	67.1273	60.2652	70.0208	65.4567	124.228	115707	PCR-AB-R1	83.9258	66.149	57.3751	69.4841	62.8346	121.862	115707
PCR-AB-R2	82.6925	64.9684	57.2394	69.173	64.2865	102.583	115707	PCR-AB-R2	80.9407	62.0567	54.555	69.2179	62.0567	95.1344	115707
PCR-AB-R1R2	90.0628	73.7509	69.0174	72.5954	67.7807	226.81	115707	PCR-AB-R1R2	87.369	71.7934	64.1145	71.0381	63.5415	216.996	115707
